# Supplementary material for: 320-row CT renal perfusion imaging in patients with aortic dissection: A preliminary study
Source: PLoS One. 2017 Feb 9;12(2):e0171235. doi: 10.1371/journal.pone.0171235 (PMC5300209; doi:10.1371/journal.pone.0171235)
Supplement: S1 File — (XLSX) [file pone.0171235.s001.xlsx]

## Sheet: Sheet1
Characteristics and renal perfusion values of aortic dissection- data set
Patient	Gender	Age	AD type	Number of entries	Size of entries (mm)-1	Size of entries-2	Size of entries-3	Size of entries-4	Size of entries-5	Size of entries-6	Thrombus	Right renal artery origin	BF-axial	BF-coronal	Left renal artery origin	BF-axial	BF-coronal
1	Male	73	B	1	12.04	-	-	-	-	-	No	False Lumen	74.7	83.9	True lumen	436.3	435.3
2	Male	31	A	1	33.9	-	-	-	-	-	No	False Lumen	243.6	213.7	True lumen	306.3	289.9
3	Male	54	B	1	21.3	-	-	-	-	-	No	True lumen	256.3	243.1	True lumen	267.1	239.5
4	Male	54	B	1	30.8	-	-	-	-	-	No	True lumen	278.8	274.1	True lumen	273.2	263.4
5	Female	44	B	1	17	-	-	-	-	-	No	True lumen	306.8	293.5	True lumen	213.7	214.2
6	Female	57	B	1	8.1	-	-	-	-	-	No	True lumen	322.2	298.8	True lumen	271.5	272.3
7	Male	55	B	1	14.8	-	-	-	-	-	No	False Lumen	242.5	267.4	Overriding	303.4	284.1
8	Male	51	B	1	15.5	-	-	-	-	-	No	True lumen	225.5	212	False Lumen	184.6	171.6
9	Male	45	B	1	10.3	-	-	-	-	-	No	True lumen	228	217.6	True lumen	235.2	227.5
10	Male	55	B	1	6.5	-	-	-	-	-	No	False Lumen	293.6	314.7	True lumen	264.6	295.8
11	Male	60	B	1	4.6	-	-	-	-	-	No	Overriding	73.3	93.7	True lumen	194.5	220.5
12	Male	47	B	1	12.77	-	-	-	-	-	No	True lumen	266.3	259.2	True lumen	253.2	242
13	Male	55	B	1	5.3	-	-	-	-	-	No	True lumen	248.6	256	False Lumen	50.7	59.2
14	Male	56	B	1	30	-	-	-	-	-	No	True lumen	308.8	280.1	False Lumen	284.9	288.3
15	Male	50	B	1	10.7	-	-	-	-	-	No	True lumen	223.5	232.5	False Lumen	175.6	182.2
16	Male	52	B	1	21.7	-	-	-	-	-	No	True lumen	263.8	260.4	True lumen	257.1	260.3
17	Male	51	B	2	10.6	9.7	-	-	-	-	No	False Lumen	267.3	257	True lumen	270.7	273.1
18	Male	53	B	2	19.2	6.25	-	-	-	-	No	True lumen	410.6	390.7	Overriding	281.8	279.5
19	Female	64	A	2	8.13	4.2	-	-	-	-	No	True lumen	236.8	241.4	True lumen	240.7	245.7
20	Female	47	B	2	6.7	18.3	-	-	-	-	Yes	False Lumen	99.6	103.4	True lumen	224.4	232.2
21	Male	40	A	2	9.04	8.8	-	-	-	-	No	True lumen	250.6	230	True lumen	238.1	234.4
22	Female	70	A	2	3.7	2.9	-	-	-	-	Yes	True lumen	185.3	180.2	Overriding	178.7	200.9
23	Male	56	A	2	8.6	5	-	-	-	-	Yes	True lumen	203	215.7	Overriding	182.8	199.2
24	Male	51	A	2	5.9	1.9	-	-	-	-	No	True lumen	240.5	208.9	True lumen	223.2	207
25	Male	64	B	2	27.1	4.5	-	-	-	-	No	True lumen	524.1	517	True lumen	531.1	526.3
26	Male	51	B	2	11.5	3.2	-	-	-	-	No	True lumen	285	253.5	True lumen	197.5	197.6
27	Male	54	B	4	1.92	3.03	2.75	2.71	-	-	Yes	True lumen	289.5	274.1	True lumen	260.4	263.7
28	Male	47	B	3	8.1	2.3	3.9	-	-	-	No	True lumen	249.6	246.5	False Lumen	263.8	244.8
29	Male	64	B	5	11.4	12.6	7.5	4.2	5.8	-	No	True lumen	402.1	405	False Lumen	332.6	362.5
30	Male	53	B	5	12.3	5.29	2.57	8.69	8.14	-	No	True lumen	356.3	346.6	False Lumen	314.9	315.5
31	Male	41	B	6	15	8.9	5.6	6.8	5.1	5	No	True lumen	415.3	423.8	False Lumen	376.1	383.7
32	Female	48	B	2	4.5	1.87	-	-	-	-	Yes	True lumen	243	232.9	True lumen	234	228.7
33	Male	49	B	1	7.4	-	-	-	-	-	No	Overriding	145.3	135.6	True lumen	252.1	238.3
34	Female	38	B	1	5.3	-	-	-	-	-	No	True lumen	424.1	414	False Lumen	103.4	106.4
35	Male	62	A	1	8.23	-	-	-	-	-	No	True lumen	230.7	227.4	Overriding	103.2	108.7
36	Male	47	B	1	19.53	-	-	-	-	-	No	True lumen	212	184.2	True lumen	201.5	198.6
37	Female	33	B	3	7.24	3.44	4.3	-	-	-	No	True lumen	271.4	268.7	False Lumen	292.3	286.7
38	Male	51	B	1	7	-	-	-	-	-	No	True lumen	513.9	526.6	Overriding	485.4	486.3
39	Male	28	B	2	29.8	12.8	-	-	-	-	No	False Lumen	233.4	219.2	True lumen	155.4	144.2
40	Male	30	B	3	3.47	10.64	5.32	-	-	-	Yes	False Lumen	233.3	251	True lumen	184.6	174.4
41	Male	52	B	2	16.4	1.51	-	-	-	-	No	True lumen	310.3	298	False Lumen	153.1	150.4
42	Male	47	B	3	4.3	10.89	3	-	-	-	No	True lumen	378.2	375.7	False Lumen	248.1	249.4
43	Male	40	B	1	13	-	-	-	-	-	No	True lumen	302.4	302.7	True lumen	265.2	270
